# Supplementary material for: Diverse Eukaryotic CGG-Binding Proteins Produced by Independent Domestications of hAT Transposons
Source: Mol Biol Evol. 2021 Feb 9;38(5):2070–5. doi: 10.1093/molbev/msab007 (PMC8097297; doi:10.1093/molbev/msab007)
Supplement: msab007_Supplementary_Data [file msab007_supplementary_data.zip]

Archive with 7 entries (7 files):
- FigS1.pdf
- FigS2.pdf
- FigS3.pdf
- FigS4.pdf
- FigS5.pdf
- Supp_fig_legends+references.pdf
- TableS1.xls
