# Supplementary material for: Diverse Eukaryotic CGG-Binding Proteins Produced by Independent Domestications of hAT Transposons
Source: Mol Biol Evol. 2021 Feb 9;38(5):2070–5. doi: 10.1093/molbev/msab007 (PMC8097297; doi:10.1093/molbev/msab007)
Supplement: msab007_Supplementary_Data [file msab007_supplementary_data.zip › TableS1.xls]

## Sheet: Sheet1
Species/Clade	Common name	Major Clade	Count of hAT-19 subfamilies	CGGBP protein count on InterPro	Notes
Acyrthosiphon pisum	Pea aphid	Insects	38	201
Amniota	Amniotes	Amniotes	1	1
Chrysemys picta bellii	Painted turtle	Reptiles	7	0	2 CGGBPs annotated on Ensembl - 1 CGGBP1 orthologue, other likely duplicate
Crocodylia	Crocodiles	Crocodiles	5	5	Both alligator species have CGGBPs on Interpro
Culex quinquefasciatus	Southern house mosquito	Insects	1	3
Latimeria chalumnae	Coelacanth	Vertebrates	3	68
Lepeophtheirus salmonis	Salmon louse	Crustaceans	15	16
Linepithema humile	Argentine ant	Insects	1	0	Other ant species have 1 CGGBP
Locusta migratoria	Migratory locust	Insects	4	0	Cockroaches - in the same cohort (Polyneoptera) - have CGGBPs
Mnemiopsis leidyi	Warty comb jelly	Ctenophores	1	0	Most basal animal with annotated CGGBP are Cnidarians
Nematostella vectensis	Starlet sea anemone	Cnidarians	1	2
Parhyale hawaiensis	type of Amphipod crustacean	Crustaceans	2	0	CGGBPs found in species of same crustacean superclass (Multicrustacea)
Rhodnius prolixus	Triatomid bug	Insects	1	35
Schmidtea mediterranea	Freshwater planarian	Flatworms	1	0	CGGBPs ound in other members of the same superphylum (Lophotrochozoa)
Testudines	Turtles	Reptiles	1	2
* hAT-19 subfamily count from Repbase RepeatMasker Edition (2018-10-26)
